# Supplementary material for: Predictive value of sarcopenia components for all-cause mortality: findings from population-based cohorts
Source: Aging Clin Exp Res. 2024 Jun 6;36(1):126. doi: 10.1007/s40520-024-02783-x (PMC11156728; doi:10.1007/s40520-024-02783-x)
Supplement: Supplementary file 1 — Supplementary file1 (XLSX 20 KB) [file 40520_2024_2783_MOESM1_ESM.xlsx]

## Sheet: Article information
Article title: Predictive value of sarcopenia components for all-cause mortality: findings from population-based cohorts Journal name: Aging Clinical and Experimental Research Author names: Leo D Westbury, Nicholas C Harvey, Charlotte Beaudart, Olivier Bruyère, Jane A Cauley, Peggy Cawthon, Alfonso J Cruz-Jentoft, Elizabeth M Curtis, Kristine Ensrud, Roger A Fielding, Helena Johansson, John A Kan…

## Sheet: Supplementary Table 1
Supplementary Table 1: Mortality associations regarding participant characteristics and model performance, depending on exposures included
Exposures (z-scores or for presence versus absence)	Exposures			Exposures + ALM index			Exposures + grip			Exposures + gait			Exposures + grip + gait			Exposures + grip + gait + ALM index
	Hazard ratio (95% CI)	P-value	C-index	Hazard ratio (95% CI)	P-value	C-index	Hazard ratio (95% CI)	P-value	C-index	Hazard ratio (95% CI)	P-value	C-index	Hazard ratio (95% CI)	P-value	C-index	Hazard ratio (95% CI)	P-value	C-index
ALM index				1.09 (1.06,1.12)	<0.001	0.53 (0.53,0.54)			0.58 (0.57,0.58)			0.61 (0.60,0.61)			0.61 (0.61,0.62)	1.02 (0.99,1.06)	0.135	0.61 (0.61,0.62)
Grip strength							1.31 (1.27,1.35)	<0.001					1.20 (1.16,1.24)	<0.001		1.18 (1.14,1.23)	<0.001
Gait speed										1.50 (1.46,1.55)	<0.001		1.44 (1.40,1.49)	<0.001		1.45 (1.40,1.49)	<0.001
ALM index			0.65 (0.64,0.66)	1.01 (0.98,1.05)	0.52	0.65 (0.64,0.66)			0.66 (0.65,0.67)			0.67 (0.66,0.68)			0.67 (0.67,0.68)	1.01 (0.98,1.05)	0.483	0.67 (0.67,0.68)
Grip strength							1.24 (1.20,1.29)	<0.001					1.19 (1.14,1.24)	<0.001		1.18 (1.14,1.23)	<0.001
Gait speed										1.35 (1.30,1.39)	<0.001		1.32 (1.28,1.36)	<0.001		1.32 (1.28,1.37)	<0.001
Age	1.79 (1.75,1.84)	<0.001		1.79 (1.74,1.84)	<0.001		1.70 (1.65,1.75)	<0.001		1.68 (1.63,1.73)	<0.001		1.61 (1.57,1.66)	<0.001		1.61 (1.56,1.66)	<0.001
Sex (female)	0.70 (0.64,0.78)	<0.001		0.69 (0.62,0.77)	<0.001		0.50 (0.45,0.56)	<0.001		0.61 (0.55,0.67)	<0.001		0.47 (0.42,0.53)	<0.001		0.47 (0.41,0.52)	<0.001
ALM index			0.66 (0.65,0.67)	1.13 (1.07,1.19)	<0.001	0.66 (0.65,0.67)			0.67 (0.66,0.68)			0.68 (0.67,0.68)			0.68 (0.67,0.69)	1.03 (0.98,1.09)	0.216	0.68 (0.67,0.69)
Grip strength							1.24 (1.20,1.29)	<0.001					1.19 (1.14,1.24)	<0.001		1.18 (1.13,1.23)	<0.001
Gait speed										1.33 (1.29,1.38)	<0.001		1.31 (1.26,1.35)	<0.001		1.31 (1.26,1.35)	<0.001
Age	1.82 (1.77,1.87)	<0.001		1.80 (1.75,1.85)	<0.001		1.73 (1.68,1.78)	<0.001		1.70 (1.65,1.75)	<0.001		1.63 (1.59,1.68)	<0.001		1.63 (1.58,1.68)	<0.001
Sex (female)	0.68 (0.62,0.75)	<0.001		0.58 (0.52,0.66)	<0.001		0.49 (0.44,0.55)	<0.001		0.60 (0.54,0.66)	<0.001		0.47 (0.42,0.52)	<0.001		0.45 (0.40,0.51)	<0.001
BMI	1.07 (1.03,1.10)	<0.001		1.15 (1.10,1.20)	<0.001		1.07 (1.03,1.10)	<0.001		1.01 (0.98,1.05)	0.388		1.02 (0.99,1.05)	0.28		1.04 (0.99,1.09)	0.101
Current smoker	1.94 (1.74,2.17)	<0.001		1.95 (1.74,2.18)	<0.001		1.94 (1.73,2.16)	<0.001		1.78 (1.59,1.99)	<0.001		1.79 (1.60,2.00)	<0.001		1.79 (1.60,2.00)	<0.001
High alcohol consumption	1.01 (0.93,1.09)	0.899		1.00 (0.92,1.08)	0.999		1.01 (0.93,1.09)	0.816		1.03 (0.95,1.11)	0.454		1.03 (0.95,1.12)	0.443		1.03 (0.95,1.11)	0.471
Fracture since age 45	1.07 (1.01,1.15)	0.03		1.07 (1.01,1.14)	0.032		1.07 (1.00,1.14)	0.046		1.08 (1.01,1.15)	0.022		1.07 (1.01,1.14)	0.033		1.07 (1.01,1.14)	0.034
Femoral neck BMD T-score	0.98 (0.95,1.01)	0.117		0.99 (0.96,1.01)	0.276		0.99 (0.97,1.02)	0.635		0.98 (0.96,1.01)	0.152		0.99 (0.97,1.02)	0.571		0.99 (0.97,1.02)	0.645
ALM index			0.69 (0.68,0.70)	1.08 (1.02,1.14)	0.007	0.69 (0.68,0.70)			0.69 (0.69,0.70)			0.69 (0.69,0.70)			0.70 (0.69,0.70)	1.01 (0.95,1.06)	0.817	0.70 (0.69,0.70)
Grip strength							1.18 (1.13,1.23)	<0.001					1.15 (1.10,1.19)	<0.001		1.14 (1.10,1.19)	<0.001
Gait speed										1.23 (1.19,1.28)	<0.001		1.21 (1.17,1.26)	<0.001		1.21 (1.17,1.26)	<0.001
Age	1.75 (1.70,1.80)	<0.001		1.74 (1.69,1.79)	<0.001		1.69 (1.64,1.74)	<0.001		1.67 (1.62,1.72)	<0.001		1.63 (1.58,1.68)	<0.001		1.62 (1.58,1.68)	<0.001
Sex (female)	0.65 (0.59,0.72)	<0.001		0.59 (0.52,0.67)	<0.001		0.51 (0.46,0.58)	<0.001		0.60 (0.54,0.66)	<0.001		0.49 (0.44,0.55)	<0.001		0.49 (0.43,0.56)	<0.001
BMI	1.01 (0.98,1.04)	0.572		1.06 (1.01,1.11)	0.018		1.01 (0.98,1.04)	0.461		0.98 (0.95,1.01)	0.201		0.98 (0.95,1.02)	0.305		0.99 (0.94,1.04)	0.608
Current smoker	1.90 (1.69,2.12)	<0.001		1.89 (1.69,2.12)	<0.001		1.89 (1.69,2.11)	<0.001		1.80 (1.61,2.02)	<0.001		1.80 (1.61,2.02)	<0.001		1.80 (1.61,2.02)	<0.001
High alcohol consumption	1.05 (0.97,1.14)	0.212		1.05 (0.97,1.14)	0.229		1.06 (0.98,1.14)	0.169		1.06 (0.98,1.15)	0.148		1.06 (0.98,1.15)	0.126		1.06 (0.98,1.15)	0.127
Fracture since age 45	1.03 (0.96,1.09)	0.446		1.03 (0.96,1.10)	0.434		1.02 (0.96,1.09)	0.497		1.03 (0.97,1.10)	0.366		1.03 (0.96,1.10)	0.403		1.03 (0.96,1.10)	0.403
Femoral neck BMD T-score	0.98 (0.95,1.00)	0.081		0.98 (0.95,1.01)	0.125		0.99 (0.96,1.01)	0.288		0.98 (0.96,1.01)	0.154		0.99 (0.96,1.01)	0.385		0.99 (0.96,1.02)	0.393
Physical activity	0.93 (0.90,0.96)	<0.001		0.93 (0.91,0.96)	<0.001		0.94 (0.92,0.97)	<0.001		0.95 (0.92,0.98)	0.001		0.96 (0.93,0.99)	0.005		0.96 (0.93,0.99)	0.005
Ethnicity (BAME)	0.96 (0.89,1.04)	0.315		0.98 (0.91,1.07)	0.664		0.98 (0.90,1.06)	0.59		0.90 (0.83,0.98)	0.011		0.92 (0.85,1.00)	0.04		0.92 (0.85,1.00)	0.048
Left school early	1.12 (1.02,1.23)	0.013		1.13 (1.03,1.23)	0.008		1.14 (1.04,1.25)	0.004		1.07 (0.98,1.17)	0.149		1.09 (0.99,1.19)	0.068		1.09 (0.99,1.19)	0.067
Fall in previous year	1.04 (0.97,1.11)	0.287		1.03 (0.97,1.10)	0.321		1.02 (0.96,1.09)	0.545		1.02 (0.95,1.09)	0.606		1.01 (0.94,1.07)	0.876		1.01 (0.94,1.07)	0.878
Self-rated health (< good)	1.49 (1.38,1.61)	<0.001		1.49 (1.38,1.61)	<0.001		1.48 (1.37,1.60)	<0.001		1.40 (1.29,1.51)	<0.001		1.39 (1.29,1.51)	<0.001		1.39 (1.29,1.51)	<0.001
Low cognitive function	1.49 (1.32,1.70)	<0.001		1.50 (1.32,1.70)	<0.001		1.48 (1.30,1.67)	<0.001		1.46 (1.29,1.66)	<0.001		1.45 (1.28,1.64)	<0.001		1.45 (1.28,1.64)	<0.001
Number of comorbidities	1.18 (1.15,1.21)	<0.001		1.18 (1.15,1.20)	<0.001		1.17 (1.14,1.20)	<0.001		1.16 (1.14,1.19)	<0.001		1.16 (1.13,1.18)	<0.001		1.16 (1.13,1.18)	<0.001
Hazard ratios shown per SD lower level of ALM index, grip strength and gait speed; hazard ratios per SD higher level shown for other continuous exposures
C-index: Harrell’s Concordance Index
MrOS: Osteoporotic Fractures in Men Study
Health ABC: Health, Aging and Body Composition Study
HCS: Hertfordshire Cohort Study
BAME: Black, Asian and minority ethnic
ALM: Appendicular lean mass
High alcohol consumption: MrOS US (>7 drinks per week); Health ABC (>1 drink per day); HCS (>14 units per week)
Physical activity: MrOS US (Physical Activity Scale for the Elderly score); Health ABC (Mcal/week); HCS (mins/day)
Left school early: MrOS US (did not complete high school); Health ABC (did not complete Grade 12); HCS (left school before age 15 years)
Previous fracture: MrOS US (Fracture since age 50 years); fracture since age 45 for Health ABC and HCS
Low cognitive function: MrOS US and Health ABC (Modified Mini-Mental State Exam score < 80); HCS (Mini-Mental State Exam score < 24)
Number of comorbidities out of: heart disease, lung disease, hypertension, diabetes, stroke, arthritis, osteoporosis, thyroid disease, Parkinson's and cancer
